# Supplementary material for: α-Glucosidase Inhibitory Activity of Tsuan-Kan Tea in Different Solid-State Aging Models: Phytochemical Biotransformation, Volatile Profile, and Molecular Docking
Source: Foods. 2026 Jul 17;15(14):2535. doi: 10.3390/foods15142535 (PMC13407562; doi:10.3390/foods15142535)
Supplement: Supplementary file 1 [file foods-15-02535-s001.zip]

Archive with 1 entries (1 files):
- foods-4404466-supplementary.pdf
